# Supplementary material for: Effects of Endotoxemia and Blood Pressure on Microcirculation and Noradrenaline Needs With or Without Dexmedetomidine in Beagle Dogs—A Blinded Cross-Over Study
Source: Animals (Basel). 2025 Jun 17;15(12):1779. doi: 10.3390/ani15121779 (PMC12189173; doi:10.3390/ani15121779)
Supplement: Supplementary file 1 [file animals-15-01779-s001.zip]

Archive with 1 entries (1 files):
- animals-3619302-supplementary.pdf
